# Supplementary material for: Rapid Multilateral and Integrated Public Health Response to a Cross-City Outbreak of Salmonella Enteritidis Infections Combining Analytical, Molecular, and Genomic Epidemiological Analysis
Source: Front Microbiol. 2022 May 4;13:772489. doi: 10.3389/fmicb.2022.772489 (PMC9117964; doi:10.3389/fmicb.2022.772489)
Supplement: Supplementary file 2 [file Table_1.xlsx]

## Sheet: Sheet
Table S1. Background information of sequenced isolates
Sample ID	Source	Sequencing platform	Accession number	Data type
101-V300029017A	Outbreak isolate	Illumina MiSeq	SRR12417609	Whole genome sequencing
121-V300029020B	Outbreak isolate	Illumina MiSeq	SRR12417608	Whole genome sequencing
122-V300029020B	Outbreak isolate	Illumina MiSeq	SRR12417597	Whole genome sequencing
123-V300029020B	Outbreak isolate	Illumina MiSeq	SRR12417586	Whole genome sequencing
124-V300029020B	Outbreak isolate	Illumina MiSeq	SRR12417575	Whole genome sequencing
125-V300029020B	Outbreak isolate	Illumina MiSeq	SRR12417564	Whole genome sequencing
126-V300029020B	Outbreak isolate	Illumina MiSeq	SRR12417553	Whole genome sequencing
127-V300029020B	Outbreak isolate	Illumina MiSeq	SRR12417542	Whole genome sequencing
128-V300029020B	Outbreak isolate	Illumina MiSeq	SRR12417531	Whole genome sequencing
17ESS0146	Historical isolate	Illumina MiSeq	SRR12417528	Whole genome sequencing
17ESS0233	Historical isolate	Illumina MiSeq	SRR12417607	Whole genome sequencing
17ESS0305	Historical isolate	Illumina MiSeq	SRR12417606	Whole genome sequencing
17ESS0835	Historical isolate	Illumina MiSeq	SRR12417605	Whole genome sequencing
17ESS1538	Historical isolate	Illumina MiSeq	SRR12417604	Whole genome sequencing
17ESS1964	Historical isolate	Illumina MiSeq	SRR12417603	Whole genome sequencing
17ESS1990	Historical isolate	Illumina MiSeq	SRR12417602	Whole genome sequencing
17ESS2192	Historical isolate	Illumina MiSeq	SRR12417601	Whole genome sequencing
17ESS2467	Historical isolate	Illumina MiSeq	SRR12417600	Whole genome sequencing
18ESS0060	Historical isolate	Illumina MiSeq	SRR12417599	Whole genome sequencing
18ESS0061	Historical isolate	Illumina MiSeq	SRR12417598	Whole genome sequencing
18ESS0234	Historical isolate	Illumina MiSeq	SRR12417596	Whole genome sequencing
18ESS0382	Historical isolate	Illumina MiSeq	SRR12417595	Whole genome sequencing
18ESS0642	Historical isolate	Illumina MiSeq	SRR12417594	Whole genome sequencing
18ESS0873	Historical isolate	Illumina MiSeq	SRR12417593	Whole genome sequencing
18ESS1036	Historical isolate	Illumina MiSeq	SRR12417592	Whole genome sequencing
18ESS1119	Historical isolate	Illumina MiSeq	SRR12417591	Whole genome sequencing
18ESS1131	Historical isolate	Illumina MiSeq	SRR12417590	Whole genome sequencing
18ESS1160	Historical isolate	Illumina MiSeq	SRR12417589	Whole genome sequencing
18ESS1162	Historical isolate	Illumina MiSeq	SRR12417588	Whole genome sequencing
18ESS1213	Historical isolate	Illumina MiSeq	SRR12417587	Whole genome sequencing
18ESS1241	Historical isolate	Illumina MiSeq	SRR12417585	Whole genome sequencing
18ESS1244	Historical isolate	Illumina MiSeq	SRR12417584	Whole genome sequencing
18ESS1308	Historical isolate	Illumina MiSeq	SRR12417583	Whole genome sequencing
18ESS1983	Historical isolate	Illumina MiSeq	SRR12417582	Whole genome sequencing
18ESS1994	Historical isolate	Illumina MiSeq	SRR12417581	Whole genome sequencing
19DG01	Historical isolate	Illumina MiSeq	SRR12417580	Whole genome sequencing
19DG02	Historical isolate	Illumina MiSeq	SRR12417579	Whole genome sequencing
19DG05	Historical isolate	Illumina MiSeq	SRR12417578	Whole genome sequencing
19DG06	Historical isolate	Illumina MiSeq	SRR12417577	Whole genome sequencing
73-V300029017A	Outbreak isolate	Illumina MiSeq	SRR12417576	Whole genome sequencing
74-V300029017A	Outbreak isolate	Illumina MiSeq	SRR12417574	Whole genome sequencing
75-V300029017A	Outbreak isolate	Illumina MiSeq	SRR12417573	Whole genome sequencing
76-V300029017A	Outbreak isolate	Illumina MiSeq	SRR12417572	Whole genome sequencing
77-V300029017A	Outbreak isolate	Illumina MiSeq	SRR12417571	Whole genome sequencing
78-V300029017A	Outbreak isolate	Illumina MiSeq	SRR12417570	Whole genome sequencing
79-V300029017A	Outbreak isolate	Illumina MiSeq	SRR12417569	Whole genome sequencing
80-V300029017A	Outbreak isolate	Illumina MiSeq	SRR12417568	Whole genome sequencing
81-V300029017A	Outbreak isolate	Illumina MiSeq	SRR12417567	Whole genome sequencing
81-V300029020B	Outbreak isolate	Illumina MiSeq	SRR12417566	Whole genome sequencing
82-V300029017A	Outbreak isolate	Illumina MiSeq	SRR12417565	Whole genome sequencing
82-V300029020B	Outbreak isolate	Illumina MiSeq	SRR12417563	Whole genome sequencing
83-V300029017A	Outbreak isolate	Illumina MiSeq	SRR12417562	Whole genome sequencing
83-V300029020B	Outbreak isolate	Illumina MiSeq	SRR12417561	Whole genome sequencing
84-V300029017A	Outbreak isolate	Illumina MiSeq	SRR12417560	Whole genome sequencing
84-V300029020B	Outbreak isolate	Illumina MiSeq	SRR12417559	Whole genome sequencing
85-V300029017A	Outbreak isolate	Illumina MiSeq	SRR12417558	Whole genome sequencing
85-V300029020B	Outbreak isolate	Illumina MiSeq	SRR12417557	Whole genome sequencing
86-V300029017A	Outbreak isolate	Illumina MiSeq	SRR12417556	Whole genome sequencing
86-V300029020B	Outbreak isolate	Illumina MiSeq	SRR12417555	Whole genome sequencing
87-V300029017A	Outbreak isolate	Illumina MiSeq	SRR12417554	Whole genome sequencing
87-V300029020B	Outbreak isolate	Illumina MiSeq	SRR12417552	Whole genome sequencing
88-V300029017A	Outbreak isolate	Illumina MiSeq	SRR12417551	Whole genome sequencing
88-V300029020B	Outbreak isolate	Illumina MiSeq	SRR12417550	Whole genome sequencing
90-V300029017A	Outbreak isolate	Illumina MiSeq	SRR12417549	Whole genome sequencing
92-V300029017A	Outbreak isolate	Illumina MiSeq	SRR12417548	Whole genome sequencing
95-V300029017A	Outbreak isolate	Illumina MiSeq	SRR12417547	Whole genome sequencing
96-V300029017A	Outbreak isolate	Illumina MiSeq	SRR12417546	Whole genome sequencing
97-V300029017A	Outbreak isolate	Illumina MiSeq	SRR12417545	Whole genome sequencing
DG20190901	Outbreak isolate	Illumina MiSeq	SRR12417544	Whole genome sequencing
DG20190902	Outbreak isolate	Illumina MiSeq	SRR12417543	Whole genome sequencing
DG20190903	Outbreak isolate	Illumina MiSeq	SRR12417541	Whole genome sequencing
DG20190905	Outbreak isolate	Illumina MiSeq	SRR12417540	Whole genome sequencing
DG20190906	Outbreak isolate	Illumina MiSeq	SRR12417539	Whole genome sequencing
DG20190907	Outbreak isolate	Illumina MiSeq	SRR12417538	Whole genome sequencing
DG20190908	Outbreak isolate	Illumina MiSeq	SRR12417537	Whole genome sequencing
DG20190909	Outbreak isolate	Illumina MiSeq	SRR12417536	Whole genome sequencing
DG20190910	Outbreak isolate	Illumina MiSeq	SRR12417535	Whole genome sequencing
DG20190911	Outbreak isolate	Illumina MiSeq	SRR12417534	Whole genome sequencing
DG20190912	Outbreak isolate	Illumina MiSeq	SRR12417533	Whole genome sequencing
DG20190929	Outbreak isolate	Illumina MiSeq	SRR12417532	Whole genome sequencing
DG20190930	Outbreak isolate	Illumina MiSeq	SRR12417530	Whole genome sequencing
DG20190931	Outbreak isolate	Illumina MiSeq	SRR12417529	Whole genome sequencing
S17019	Historical isolate	BGISEQ-500	SRR10492909	Whole genome sequencing
S17055	Historical isolate	BGISEQ-500	SRR10492908	Whole genome sequencing
S17057	Historical isolate	BGISEQ-500	SRR10492907	Whole genome sequencing
S17078	Historical isolate	BGISEQ-500	SRR10492906	Whole genome sequencing
S17098	Historical isolate	BGISEQ-500	SRR10493048	Whole genome sequencing
S17117	Historical isolate	BGISEQ-500	SRR10493045	Whole genome sequencing
S17129	Historical isolate	BGISEQ-500	SRR10493042	Whole genome sequencing
S17146	Historical isolate	BGISEQ-500	SRR10493050	Whole genome sequencing
S17147	Historical isolate	BGISEQ-500	SRR10493044	Whole genome sequencing
S17150	Historical isolate	BGISEQ-500	SRR10493043	Whole genome sequencing
S17161	Historical isolate	BGISEQ-500	SRR10493047	Whole genome sequencing
S17175	Historical isolate	BGISEQ-500	SRR10493039	Whole genome sequencing
S17197	Historical isolate	BGISEQ-500	SRR10493027	Whole genome sequencing
S17310	Historical isolate	BGISEQ-500	SRR10493025	Whole genome sequencing
S17311	Historical isolate	BGISEQ-500	SRR10493041	Whole genome sequencing
S18231	Historical isolate	BGISEQ-500	SRR10120889	Whole genome sequencing
S18233	Historical isolate	BGISEQ-500	SRR10120888	Whole genome sequencing
S18244	Historical isolate	BGISEQ-500	SRR10120904	Whole genome sequencing
S18331	Historical isolate	BGISEQ-500	SRR10120903	Whole genome sequencing
S18368	Historical isolate	BGISEQ-500	SRR10120902	Whole genome sequencing
S18378	Historical isolate	BGISEQ-500	SRR10120901	Whole genome sequencing
S18491	Historical isolate	BGISEQ-500	SRR10120900	Whole genome sequencing
S18525	Historical isolate	BGISEQ-500	SRR10120899	Whole genome sequencing
S18546	Historical isolate	BGISEQ-500	SRR10493038	Whole genome sequencing
S18547	Historical isolate	BGISEQ-500	SRR10493037	Whole genome sequencing
S18548	Historical isolate	BGISEQ-500	SRR10493036	Whole genome sequencing
S18549	Historical isolate	BGISEQ-500	SRR10493034	Whole genome sequencing
S18550	Historical isolate	BGISEQ-500	SRR10493033	Whole genome sequencing
S18551	Historical isolate	BGISEQ-500	SRR10493032	Whole genome sequencing
S18552	Historical isolate	BGISEQ-500	SRR10493031	Whole genome sequencing
S18554	Historical isolate	BGISEQ-500	SRR10493030	Whole genome sequencing
S18555	Historical isolate	BGISEQ-500	SRR10493029	Whole genome sequencing
S18556	Historical isolate	BGISEQ-500	SRR10493028	Whole genome sequencing
S18559	Historical isolate	BGISEQ-500	SRR10120898	Whole genome sequencing
S18561	Historical isolate	BGISEQ-500	SRR10120897	Whole genome sequencing
S18603	Historical isolate	BGISEQ-500	SRR10120896	Whole genome sequencing
S18823	Historical isolate	BGISEQ-500	SRR10493255	Whole genome sequencing
S18824	Historical isolate	BGISEQ-500	SRR10493254	Whole genome sequencing
S18825	Historical isolate	BGISEQ-500	SRR10493253	Whole genome sequencing
S18826	Historical isolate	BGISEQ-500	SRR10493252	Whole genome sequencing
S18827	Historical isolate	BGISEQ-500	SRR10493251	Whole genome sequencing
S18828	Historical isolate	BGISEQ-500	SRR10493250	Whole genome sequencing
S18829	Historical isolate	BGISEQ-500	SRR10493249	Whole genome sequencing
S18830	Historical isolate	BGISEQ-500	SRR10493247	Whole genome sequencing
S18831	Historical isolate	BGISEQ-500	SRR10493246	Whole genome sequencing
S18832	Historical isolate	BGISEQ-500	SRR10493245	Whole genome sequencing
S18833	Historical isolate	BGISEQ-500	SRR10493244	Whole genome sequencing
S18834	Historical isolate	BGISEQ-500	SRR10493243	Whole genome sequencing
S19241	Historical isolate	BGISEQ-500	SRR10493242	Whole genome sequencing
S19242	Historical isolate	BGISEQ-500	SRR10493241	Whole genome sequencing
S19243	Historical isolate	BGISEQ-500	SRR10493240	Whole genome sequencing
S19649	Outbreak isolate	Ion S5	SRR17775634	Whole genome sequencing
S19650	Outbreak isolate	Ion S5	SRR17775633	Whole genome sequencing
S19651	Outbreak isolate	Ion S5	SRR17775624	Whole genome sequencing
S19652	Outbreak isolate	Ion S5	SRR17775623	Whole genome sequencing
S19654	Outbreak isolate	Ion S5	SRR17775621	Whole genome sequencing
S19655	Outbreak isolate	Ion S5	SRR17775620	Whole genome sequencing
S19656	Outbreak isolate	Ion S5	SRR17775619	Whole genome sequencing
S19657	Outbreak isolate	Ion S5	SRR17775618	Whole genome sequencing
S19659	Outbreak isolate	Ion S5	SRR17775632	Whole genome sequencing
S19660	Outbreak isolate	Ion S5	SRR17775631	Whole genome sequencing
S19661	Outbreak isolate	Ion S5	SRR17775630	Whole genome sequencing
S19662	Outbreak isolate	Ion S5	SRR17775629	Whole genome sequencing
S19663	Outbreak isolate	Ion S5	SRR17775628	Whole genome sequencing
S19665	Outbreak isolate	Ion S5	SRR17775626	Whole genome sequencing
Meta1	Outbreak sample	MGISEQ-2000	SRR17815027	Metagenomic sequencing
Meta114	Outbreak sample	MGISEQ-2000	SRR17815029	Metagenomic sequencing
Meta116	Outbreak sample	MGISEQ-2000	SRR17815018	Metagenomic sequencing
Meta117	Outbreak sample	MGISEQ-2000	SRR17815007	Metagenomic sequencing
Meta122	Outbreak sample	MGISEQ-2000	SRR17815001	Metagenomic sequencing
Meta123	Outbreak sample	MGISEQ-2000	SRR17815000	Metagenomic sequencing
Meta124	Outbreak sample	MGISEQ-2000	SRR17814999	Metagenomic sequencing
Meta125	Outbreak sample	MGISEQ-2000	SRR17814998	Metagenomic sequencing
Meta126	Outbreak sample	MGISEQ-2000	SRR17814997	Metagenomic sequencing
Meta127	Outbreak sample	MGISEQ-2000	SRR17814996	Metagenomic sequencing
Meta128	Outbreak sample	MGISEQ-2000	SRR17815028	Metagenomic sequencing
Meta2	Outbreak sample	MGISEQ-2000	SRR17815022	Metagenomic sequencing
Meta25	Outbreak sample	MGISEQ-2000	SRR17815026	Metagenomic sequencing
Meta26	Outbreak sample	MGISEQ-2000	SRR17815025	Metagenomic sequencing
Meta29	Outbreak sample	MGISEQ-2000	SRR17815023	Metagenomic sequencing
Meta32	Outbreak sample	MGISEQ-2000	SRR17815020	Metagenomic sequencing
Meta33	Outbreak sample	MGISEQ-2000	SRR17815019	Metagenomic sequencing
Meta34	Outbreak sample	MGISEQ-2000	SRR17815017	Metagenomic sequencing
Meta35	Outbreak sample	MGISEQ-2000	SRR17815016	Metagenomic sequencing
Meta36	Outbreak sample	MGISEQ-2000	SRR17815015	Metagenomic sequencing
Meta37	Outbreak sample	MGISEQ-2000	SRR17815014	Metagenomic sequencing
Meta38	Outbreak sample	MGISEQ-2000	SRR17815013	Metagenomic sequencing
Meta39	Outbreak sample	MGISEQ-2000	SRR17815012	Metagenomic sequencing
Meta4	Outbreak sample	MGISEQ-2000	SRR17815009	Metagenomic sequencing
Meta50	Outbreak sample	MGISEQ-2000	SRR17815008	Metagenomic sequencing
Meta51	Outbreak sample	MGISEQ-2000	SRR17815006	Metagenomic sequencing
Meta52	Outbreak sample	MGISEQ-2000	SRR17815005	Metagenomic sequencing
Meta53	Outbreak sample	MGISEQ-2000	SRR17815004	Metagenomic sequencing
Meta55	Outbreak sample	MGISEQ-2000	SRR17815003	Metagenomic sequencing
Meta56	Outbreak sample	MGISEQ-2000	SRR17815002	Metagenomic sequencing
