# Supplementary material for: Rapid Multilateral and Integrated Public Health Response to a Cross-City Outbreak of Salmonella Enteritidis Infections Combining Analytical, Molecular, and Genomic Epidemiological Analysis
Source: Front Microbiol. 2022 May 4;13:772489. doi: 10.3389/fmicb.2022.772489 (PMC9117964; doi:10.3389/fmicb.2022.772489)
Supplement: Supplementary file 3 [file Table_2.xlsx]

## Sheet: Table
Table S2. Pairwise SNP distance between all the 147 isolates.
	S19649	S19650	S19651	S19652	S19654	S19655	S19656	S19657	S19659	S19660	S19661	S19662	S19663	S19665	101-V300029017A	121-V300029020B	122-V300029020B	123-V300029020B	124-V300029020B	125-V300029020B	126-V300029020B	127-V300029020B	128-V300029020B	73-V300029017A	74-V300029017A	75-V300029017A	76-V300029017A	77-V300029017A	78-V300029017A	79-V300029017A	80-V300029017A	81-V300029017A	81-V300029020B	82-V300029017A	82-V300029020B	83-V300029017A	83-V300029020B	84-V300029017A	84-V300029020B	85-V300029017A	85-V300029020B	86-V300029017A	86-V300029020B	87-V300029017A	87-V300029020B	88-V300029017A	88-V300029020B	90-V300029017A	92-V300029017A
S19649	0	1	0	0	0	1	0	0	0	0	0	0	0	0	0	0	0	0	0	0	0	0	0	0	0	0	1	0	0	0	0	0	0	0	0	0	0	0	0	0	0	0	0	0	0	0	0	0	0
S19650	1	0	1	1	1	2	1	1	1	1	1	1	1	1	1	1	1	1	1	1	1	1	1	1	1	1	2	1	1	1	1	1	1	1	1	1	1	1	1	1	1	1	1	1	1	1	1	1	1
S19651	0	1	0	0	0	1	0	0	0	0	0	0	0	0	0	0	0	0	0	0	0	0	0	0	0	0	1	0	0	0	0	0	0	0	0	0	0	0	0	0	0	0	0	0	0	0	0	0	0
S19652	0	1	0	0	0	1	0	0	0	0	0	0	0	0	0	0	0	0	0	0	0	0	0	0	0	0	1	0	0	0	0	0	0	0	0	0	0	0	0	0	0	0	0	0	0	0	0	0	0
S19654	0	1	0	0	0	1	0	0	0	0	0	0	0	0	0	0	0	0	0	0	0	0	0	0	0	0	1	0	0	0	0	0	0	0	0	0	0	0	0	0	0	0	0	0	0	0	0	0	0
S19655	1	2	1	1	1	0	1	1	1	1	1	1	1	1	1	1	1	1	1	1	1	1	1	1	1	1	2	1	1	1	1	1	1	1	1	1	1	1	1	1	1	1	1	1	1	1	1	1	1
S19656	0	1	0	0	0	1	0	0	0	0	0	0	0	0	0	0	0	0	0	0	0	0	0	0	0	0	1	0	0	0	0	0	0	0	0	0	0	0	0	0	0	0	0	0	0	0	0	0	0
S19657	0	1	0	0	0	1	0	0	0	0	0	0	0	0	0	0	0	0	0	0	0	0	0	0	0	0	1	0	0	0	0	0	0	0	0	0	0	0	0	0	0	0	0	0	0	0	0	0	0
S19659	0	1	0	0	0	1	0	0	0	0	0	0	0	0	0	0	0	0	0	0	0	0	0	0	0	0	1	0	0	0	0	0	0	0	0	0	0	0	0	0	0	0	0	0	0	0	0	0	0
S19660	0	1	0	0	0	1	0	0	0	0	0	0	0	0	0	0	0	0	0	0	0	0	0	0	0	0	1	0	0	0	0	0	0	0	0	0	0	0	0	0	0	0	0	0	0	0	0	0	0
S19661	0	1	0	0	0	1	0	0	0	0	0	0	0	0	0	0	0	0	0	0	0	0	0	0	0	0	1	0	0	0	0	0	0	0	0	0	0	0	0	0	0	0	0	0	0	0	0	0	0
S19662	0	1	0	0	0	1	0	0	0	0	0	0	0	0	0	0	0	0	0	0	0	0	0	0	0	0	1	0	0	0	0	0	0	0	0	0	0	0	0	0	0	0	0	0	0	0	0	0	0
S19663	0	1	0	0	0	1	0	0	0	0	0	0	0	0	0	0	0	0	0	0	0	0	0	0	0	0	1	0	0	0	0	0	0	0	0	0	0	0	0	0	0	0	0	0	0	0	0	0	0
S19665	0	1	0	0	0	1	0	0	0	0	0	0	0	0	0	0	0	0	0	0	0	0	0	0	0	0	1	0	0	0	0	0	0	0	0	0	0	0	0	0	0	0	0	0	0	0	0	0	0
101-V300029017A	0	1	0	0	0	1	0	0	0	0	0	0	0	0	0	0	0	0	0	0	0	0	0	0	0	0	1	0	0	0	0	0	0	0	0	0	0	0	0	0	0	0	0	0	0	0	0	0	0
121-V300029020B	0	1	0	0	0	1	0	0	0	0	0	0	0	0	0	0	0	0	0	0	0	0	0	0	0	0	1	0	0	0	0	0	0	0	0	0	0	0	0	0	0	0	0	0	0	0	0	0	0
122-V300029020B	0	1	0	0	0	1	0	0	0	0	0	0	0	0	0	0	0	0	0	0	0	0	0	0	0	0	1	0	0	0	0	0	0	0	0	0	0	0	0	0	0	0	0	0	0	0	0	0	0
123-V300029020B	0	1	0	0	0	1	0	0	0	0	0	0	0	0	0	0	0	0	0	0	0	0	0	0	0	0	1	0	0	0	0	0	0	0	0	0	0	0	0	0	0	0	0	0	0	0	0	0	0
124-V300029020B	0	1	0	0	0	1	0	0	0	0	0	0	0	0	0	0	0	0	0	0	0	0	0	0	0	0	1	0	0	0	0	0	0	0	0	0	0	0	0	0	0	0	0	0	0	0	0	0	0
125-V300029020B	0	1	0	0	0	1	0	0	0	0	0	0	0	0	0	0	0	0	0	0	0	0	0	0	0	0	1	0	0	0	0	0	0	0	0	0	0	0	0	0	0	0	0	0	0	0	0	0	0
126-V300029020B	0	1	0	0	0	1	0	0	0	0	0	0	0	0	0	0	0	0	0	0	0	0	0	0	0	0	1	0	0	0	0	0	0	0	0	0	0	0	0	0	0	0	0	0	0	0	0	0	0
127-V300029020B	0	1	0	0	0	1	0	0	0	0	0	0	0	0	0	0	0	0	0	0	0	0	0	0	0	0	1	0	0	0	0	0	0	0	0	0	0	0	0	0	0	0	0	0	0	0	0	0	0
128-V300029020B	0	1	0	0	0	1	0	0	0	0	0	0	0	0	0	0	0	0	0	0	0	0	0	0	0	0	1	0	0	0	0	0	0	0	0	0	0	0	0	0	0	0	0	0	0	0	0	0	0
73-V300029017A	0	1	0	0	0	1	0	0	0	0	0	0	0	0	0	0	0	0	0	0	0	0	0	0	0	0	1	0	0	0	0	0	0	0	0	0	0	0	0	0	0	0	0	0	0	0	0	0	0
74-V300029017A	0	1	0	0	0	1	0	0	0	0	0	0	0	0	0	0	0	0	0	0	0	0	0	0	0	0	1	0	0	0	0	0	0	0	0	0	0	0	0	0	0	0	0	0	0	0	0	0	0
75-V300029017A	0	1	0	0	0	1	0	0	0	0	0	0	0	0	0	0	0	0	0	0	0	0	0	0	0	0	1	0	0	0	0	0	0	0	0	0	0	0	0	0	0	0	0	0	0	0	0	0	0
76-V300029017A	1	2	1	1	1	2	1	1	1	1	1	1	1	1	1	1	1	1	1	1	1	1	1	1	1	1	0	1	1	1	1	1	1	1	1	1	1	1	1	1	1	1	1	1	1	1	1	1	1
77-V300029017A	0	1	0	0	0	1	0	0	0	0	0	0	0	0	0	0	0	0	0	0	0	0	0	0	0	0	1	0	0	0	0	0	0	0	0	0	0	0	0	0	0	0	0	0	0	0	0	0	0
78-V300029017A	0	1	0	0	0	1	0	0	0	0	0	0	0	0	0	0	0	0	0	0	0	0	0	0	0	0	1	0	0	0	0	0	0	0	0	0	0	0	0	0	0	0	0	0	0	0	0	0	0
79-V300029017A	0	1	0	0	0	1	0	0	0	0	0	0	0	0	0	0	0	0	0	0	0	0	0	0	0	0	1	0	0	0	0	0	0	0	0	0	0	0	0	0	0	0	0	0	0	0	0	0	0
80-V300029017A	0	1	0	0	0	1	0	0	0	0	0	0	0	0	0	0	0	0	0	0	0	0	0	0	0	0	1	0	0	0	0	0	0	0	0	0	0	0	0	0	0	0	0	0	0	0	0	0	0
81-V300029017A	0	1	0	0	0	1	0	0	0	0	0	0	0	0	0	0	0	0	0	0	0	0	0	0	0	0	1	0	0	0	0	0	0	0	0	0	0	0	0	0	0	0	0	0	0	0	0	0	0
81-V300029020B	0	1	0	0	0	1	0	0	0	0	0	0	0	0	0	0	0	0	0	0	0	0	0	0	0	0	1	0	0	0	0	0	0	0	0	0	0	0	0	0	0	0	0	0	0	0	0	0	0
82-V300029017A	0	1	0	0	0	1	0	0	0	0	0	0	0	0	0	0	0	0	0	0	0	0	0	0	0	0	1	0	0	0	0	0	0	0	0	0	0	0	0	0	0	0	0	0	0	0	0	0	0
82-V300029020B	0	1	0	0	0	1	0	0	0	0	0	0	0	0	0	0	0	0	0	0	0	0	0	0	0	0	1	0	0	0	0	0	0	0	0	0	0	0	0	0	0	0	0	0	0	0	0	0	0
83-V300029017A	0	1	0	0	0	1	0	0	0	0	0	0	0	0	0	0	0	0	0	0	0	0	0	0	0	0	1	0	0	0	0	0	0	0	0	0	0	0	0	0	0	0	0	0	0	0	0	0	0
83-V300029020B	0	1	0	0	0	1	0	0	0	0	0	0	0	0	0	0	0	0	0	0	0	0	0	0	0	0	1	0	0	0	0	0	0	0	0	0	0	0	0	0	0	0	0	0	0	0	0	0	0
84-V300029017A	0	1	0	0	0	1	0	0	0	0	0	0	0	0	0	0	0	0	0	0	0	0	0	0	0	0	1	0	0	0	0	0	0	0	0	0	0	0	0	0	0	0	0	0	0	0	0	0	0
84-V300029020B	0	1	0	0	0	1	0	0	0	0	0	0	0	0	0	0	0	0	0	0	0	0	0	0	0	0	1	0	0	0	0	0	0	0	0	0	0	0	0	0	0	0	0	0	0	0	0	0	0
85-V300029017A	0	1	0	0	0	1	0	0	0	0	0	0	0	0	0	0	0	0	0	0	0	0	0	0	0	0	1	0	0	0	0	0	0	0	0	0	0	0	0	0	0	0	0	0	0	0	0	0	0
85-V300029020B	0	1	0	0	0	1	0	0	0	0	0	0	0	0	0	0	0	0	0	0	0	0	0	0	0	0	1	0	0	0	0	0	0	0	0	0	0	0	0	0	0	0	0	0	0	0	0	0	0
86-V300029017A	0	1	0	0	0	1	0	0	0	0	0	0	0	0	0	0	0	0	0	0	0	0	0	0	0	0	1	0	0	0	0	0	0	0	0	0	0	0	0	0	0	0	0	0	0	0	0	0	0
86-V300029020B	0	1	0	0	0	1	0	0	0	0	0	0	0	0	0	0	0	0	0	0	0	0	0	0	0	0	1	0	0	0	0	0	0	0	0	0	0	0	0	0	0	0	0	0	0	0	0	0	0
87-V300029017A	0	1	0	0	0	1	0	0	0	0	0	0	0	0	0	0	0	0	0	0	0	0	0	0	0	0	1	0	0	0	0	0	0	0	0	0	0	0	0	0	0	0	0	0	0	0	0	0	0
87-V300029020B	0	1	0	0	0	1	0	0	0	0	0	0	0	0	0	0	0	0	0	0	0	0	0	0	0	0	1	0	0	0	0	0	0	0	0	0	0	0	0	0	0	0	0	0	0	0	0	0	0
88-V300029017A	0	1	0	0	0	1	0	0	0	0	0	0	0	0	0	0	0	0	0	0	0	0	0	0	0	0	1	0	0	0	0	0	0	0	0	0	0	0	0	0	0	0	0	0	0	0	0	0	0
88-V300029020B	0	1	0	0	0	1	0	0	0	0	0	0	0	0	0	0	0	0	0	0	0	0	0	0	0	0	1	0	0	0	0	0	0	0	0	0	0	0	0	0	0	0	0	0	0	0	0	0	0
90-V300029017A	0	1	0	0	0	1	0	0	0	0	0	0	0	0	0	0	0	0	0	0	0	0	0	0	0	0	1	0	0	0	0	0	0	0	0	0	0	0	0	0	0	0	0	0	0	0	0	0	0
92-V300029017A	0	1	0	0	0	1	0	0	0	0	0	0	0	0	0	0	0	0	0	0	0	0	0	0	0	0	1	0	0	0	0	0	0	0	0	0	0	0	0	0	0	0	0	0	0	0	0	0	0
95-V300029017A	0	1	0	0	0	1	0	0	0	0	0	0	0	0	0	0	0	0	0	0	0	0	0	0	0	0	1	0	0	0	0	0	0	0	0	0	0	0	0	0	0	0	0	0	0	0	0	0	0
96-V300029017A	0	1	0	0	0	1	0	0	0	0	0	0	0	0	0	0	0	0	0	0	0	0	0	0	0	0	1	0	0	0	0	0	0	0	0	0	0	0	0	0	0	0	0	0	0	0	0	0	0
97-V300029017A	0	1	0	0	0	1	0	0	0	0	0	0	0	0	0	0	0	0	0	0	0	0	0	0	0	0	1	0	0	0	0	0	0	0	0	0	0	0	0	0	0	0	0	0	0	0	0	0	0
17ESS0146	79	80	79	79	79	80	79	79	79	79	79	79	79	79	79	79	79	79	79	79	79	79	79	79	79	79	80	79	79	79	79	79	79	79	79	79	79	79	79	79	79	79	79	79	79	79	79	79	79
17ESS0233	69	70	69	69	69	70	69	69	69	69	69	69	69	69	69	69	69	69	69	69	69	69	69	69	69	69	70	69	69	69	69	69	69	69	69	69	69	69	69	69	69	69	69	69	69	69	69	69	69
17ESS0305	22	23	22	22	22	23	22	22	22	22	22	22	22	22	22	22	22	22	22	22	22	22	22	22	22	22	23	22	22	22	22	22	22	22	22	22	22	22	22	22	22	22	22	22	22	22	22	22	22
17ESS0835	23	24	23	23	23	24	23	23	23	23	23	23	23	23	23	23	23	23	23	23	23	23	23	23	23	23	24	23	23	23	23	23	23	23	23	23	23	23	23	23	23	23	23	23	23	23	23	23	23
17ESS1538	17	18	17	17	17	18	17	17	17	17	17	17	17	17	17	17	17	17	17	17	17	17	17	17	17	17	18	17	17	17	17	17	17	17	17	17	17	17	17	17	17	17	17	17	17	17	17	17	17
17ESS1964	79	80	79	79	79	80	79	79	79	79	79	79	79	79	79	79	79	79	79	79	79	79	79	79	79	79	80	79	79	79	79	79	79	79	79	79	79	79	79	79	79	79	79	79	79	79	79	79	79
17ESS1990	41	42	41	41	41	42	41	41	41	41	41	41	41	41	41	41	41	41	41	41	41	41	41	41	41	41	42	41	41	41	41	41	41	41	41	41	41	41	41	41	41	41	41	41	41	41	41	41	41
17ESS2192	27	28	27	27	27	28	27	27	27	27	27	27	27	27	27	27	27	27	27	27	27	27	27	27	27	27	28	27	27	27	27	27	27	27	27	27	27	27	27	27	27	27	27	27	27	27	27	27	27
17ESS2467	30	31	30	30	30	31	30	30	30	30	30	30	30	30	30	30	30	30	30	30	30	30	30	30	30	30	31	30	30	30	30	30	30	30	30	30	30	30	30	30	30	30	30	30	30	30	30	30	30
18ESS0060	27	28	27	27	27	28	27	27	27	27	27	27	27	27	27	27	27	27	27	27	27	27	27	27	27	27	28	27	27	27	27	27	27	27	27	27	27	27	27	27	27	27	27	27	27	27	27	27	27
18ESS0061	21	22	21	21	21	22	21	21	21	21	21	21	21	21	21	21	21	21	21	21	21	21	21	21	21	21	22	21	21	21	21	21	21	21	21	21	21	21	21	21	21	21	21	21	21	21	21	21	21
18ESS0234	81	82	81	81	81	82	81	81	81	81	81	81	81	81	81	81	81	81	81	81	81	81	81	81	81	81	82	81	81	81	81	81	81	81	81	81	81	81	81	81	81	81	81	81	81	81	81	81	81
18ESS0382	35	36	35	35	35	36	35	35	35	35	35	35	35	35	35	35	35	35	35	35	35	35	35	35	35	35	36	35	35	35	35	35	35	35	35	35	35	35	35	35	35	35	35	35	35	35	35	35	35
18ESS0642	36	37	36	36	36	37	36	36	36	36	36	36	36	36	36	36	36	36	36	36	36	36	36	36	36	36	37	36	36	36	36	36	36	36	36	36	36	36	36	36	36	36	36	36	36	36	36	36	36
18ESS0873	29	30	29	29	29	30	29	29	29	29	29	29	29	29	29	29	29	29	29	29	29	29	29	29	29	29	30	29	29	29	29	29	29	29	29	29	29	29	29	29	29	29	29	29	29	29	29	29	29
18ESS1036	74	75	74	74	74	75	74	74	74	74	74	74	74	74	74	74	74	74	74	74	74	74	74	74	74	74	75	74	74	74	74	74	74	74	74	74	74	74	74	74	74	74	74	74	74	74	74	74	74
18ESS1119	20	21	20	20	20	21	20	20	20	20	20	20	20	20	20	20	20	20	20	20	20	20	20	20	20	20	21	20	20	20	20	20	20	20	20	20	20	20	20	20	20	20	20	20	20	20	20	20	20
18ESS1131	19	20	19	19	19	20	19	19	19	19	19	19	19	19	19	19	19	19	19	19	19	19	19	19	19	19	20	19	19	19	19	19	19	19	19	19	19	19	19	19	19	19	19	19	19	19	19	19	19
18ESS1160	27	28	27	27	27	28	27	27	27	27	27	27	27	27	27	27	27	27	27	27	27	27	27	27	27	27	28	27	27	27	27	27	27	27	27	27	27	27	27	27	27	27	27	27	27	27	27	27	27
18ESS1162	71	72	71	71	71	72	71	71	71	71	71	71	71	71	71	71	71	71	71	71	71	71	71	71	71	71	72	71	71	71	71	71	71	71	71	71	71	71	71	71	71	71	71	71	71	71	71	71	71
18ESS1213	23	24	23	23	23	24	23	23	23	23	23	23	23	23	23	23	23	23	23	23	23	23	23	23	23	23	24	23	23	23	23	23	23	23	23	23	23	23	23	23	23	23	23	23	23	23	23	23	23
18ESS1241	34	35	34	34	34	35	34	34	34	34	34	34	34	34	34	34	34	34	34	34	34	34	34	34	34	34	35	34	34	34	34	34	34	34	34	34	34	34	34	34	34	34	34	34	34	34	34	34	34
18ESS1244	20	21	20	20	20	21	20	20	20	20	20	20	20	20	20	20	20	20	20	20	20	20	20	20	20	20	21	20	20	20	20	20	20	20	20	20	20	20	20	20	20	20	20	20	20	20	20	20	20
18ESS1308	33	34	33	33	33	34	33	33	33	33	33	33	33	33	33	33	33	33	33	33	33	33	33	33	33	33	34	33	33	33	33	33	33	33	33	33	33	33	33	33	33	33	33	33	33	33	33	33	33
18ESS1983	103	104	103	103	103	104	103	103	103	103	103	103	103	103	103	103	103	103	103	103	103	103	103	103	103	103	104	103	103	103	103	103	103	103	103	103	103	103	103	103	103	103	103	103	103	103	103	103	103
18ESS1994	36	37	36	36	36	37	36	36	36	36	36	36	36	36	36	36	36	36	36	36	36	36	36	36	36	36	37	36	36	36	36	36	36	36	36	36	36	36	36	36	36	36	36	36	36	36	36	36	36
19DG01	32	33	32	32	32	33	32	32	32	32	32	32	32	32	32	32	32	32	32	32	32	32	32	32	32	32	33	32	32	32	32	32	32	32	32	32	32	32	32	32	32	32	32	32	32	32	32	32	32
19DG02	32	33	32	32	32	33	32	32	32	32	32	32	32	32	32	32	32	32	32	32	32	32	32	32	32	32	33	32	32	32	32	32	32	32	32	32	32	32	32	32	32	32	32	32	32	32	32	32	32
19DG05	32	33	32	32	32	33	32	32	32	32	32	32	32	32	32	32	32	32	32	32	32	32	32	32	32	32	33	32	32	32	32	32	32	32	32	32	32	32	32	32	32	32	32	32	32	32	32	32	32
19DG06	32	33	32	32	32	33	32	32	32	32	32	32	32	32	32	32	32	32	32	32	32	32	32	32	32	32	33	32	32	32	32	32	32	32	32	32	32	32	32	32	32	32	32	32	32	32	32	32	32
DG20190901	0	1	0	0	0	1	0	0	0	0	0	0	0	0	0	0	0	0	0	0	0	0	0	0	0	0	1	0	0	0	0	0	0	0	0	0	0	0	0	0	0	0	0	0	0	0	0	0	0
DG20190902	0	1	0	0	0	1	0	0	0	0	0	0	0	0	0	0	0	0	0	0	0	0	0	0	0	0	1	0	0	0	0	0	0	0	0	0	0	0	0	0	0	0	0	0	0	0	0	0	0
DG20190903	0	1	0	0	0	1	0	0	0	0	0	0	0	0	0	0	0	0	0	0	0	0	0	0	0	0	1	0	0	0	0	0	0	0	0	0	0	0	0	0	0	0	0	0	0	0	0	0	0
DG20190905	0	1	0	0	0	1	0	0	0	0	0	0	0	0	0	0	0	0	0	0	0	0	0	0	0	0	1	0	0	0	0	0	0	0	0	0	0	0	0	0	0	0	0	0	0	0	0	0	0
DG20190906	0	1	0	0	0	1	0	0	0	0	0	0	0	0	0	0	0	0	0	0	0	0	0	0	0	0	1	0	0	0	0	0	0	0	0	0	0	0	0	0	0	0	0	0	0	0	0	0	0
DG20190907	0	1	0	0	0	1	0	0	0	0	0	0	0	0	0	0	0	0	0	0	0	0	0	0	0	0	1	0	0	0	0	0	0	0	0	0	0	0	0	0	0	0	0	0	0	0	0	0	0
DG20190908	0	1	0	0	0	1	0	0	0	0	0	0	0	0	0	0	0	0	0	0	0	0	0	0	0	0	1	0	0	0	0	0	0	0	0	0	0	0	0	0	0	0	0	0	0	0	0	0	0
DG20190909	0	1	0	0	0	1	0	0	0	0	0	0	0	0	0	0	0	0	0	0	0	0	0	0	0	0	1	0	0	0	0	0	0	0	0	0	0	0	0	0	0	0	0	0	0	0	0	0	0
DG20190910	0	1	0	0	0	1	0	0	0	0	0	0	0	0	0	0	0	0	0	0	0	0	0	0	0	0	1	0	0	0	0	0	0	0	0	0	0	0	0	0	0	0	0	0	0	0	0	0	0
DG20190911	0	1	0	0	0	1	0	0	0	0	0	0	0	0	0	0	0	0	0	0	0	0	0	0	0	0	1	0	0	0	0	0	0	0	0	0	0	0	0	0	0	0	0	0	0	0	0	0	0
DG20190912	0	1	0	0	0	1	0	0	0	0	0	0	0	0	0	0	0	0	0	0	0	0	0	0	0	0	1	0	0	0	0	0	0	0	0	0	0	0	0	0	0	0	0	0	0	0	0	0	0
DG20190929	1	2	1	1	1	2	1	1	1	1	1	1	1	1	1	1	1	1	1	1	1	1	1	1	1	1	2	1	1	1	1	1	1	1	1	1	1	1	1	1	1	1	1	1	1	1	1	1	1
DG20190930	0	1	0	0	0	1	0	0	0	0	0	0	0	0	0	0	0	0	0	0	0	0	0	0	0	0	1	0	0	0	0	0	0	0	0	0	0	0	0	0	0	0	0	0	0	0	0	0	0
DG20190931	0	1	0	0	0	1	0	0	0	0	0	0	0	0	0	0	0	0	0	0	0	0	0	0	0	0	1	0	0	0	0	0	0	0	0	0	0	0	0	0	0	0	0	0	0	0	0	0	0
S17019	31	32	31	31	31	32	31	31	31	31	31	31	31	31	31	31	31	31	31	31	31	31	31	31	31	31	32	31	31	31	31	31	31	31	31	31	31	31	31	31	31	31	31	31	31	31	31	31	31
S17055	41	42	41	41	41	42	41	41	41	41	41	41	41	41	41	41	41	41	41	41	41	41	41	41	41	41	42	41	41	41	41	41	41	41	41	41	41	41	41	41	41	41	41	41	41	41	41	41	41
S17057	41	42	41	41	41	42	41	41	41	41	41	41	41	41	41	41	41	41	41	41	41	41	41	41	41	41	42	41	41	41	41	41	41	41	41	41	41	41	41	41	41	41	41	41	41	41	41	41	41
S17078	22	23	22	22	22	23	22	22	22	22	22	22	22	22	22	22	22	22	22	22	22	22	22	22	22	22	23	22	22	22	22	22	22	22	22	22	22	22	22	22	22	22	22	22	22	22	22	22	22
S17098	35	36	35	35	35	36	35	35	35	35	35	35	35	35	35	35	35	35	35	35	35	35	35	35	35	35	36	35	35	35	35	35	35	35	35	35	35	35	35	35	35	35	35	35	35	35	35	35	35
S17117	22	23	22	22	22	23	22	22	22	22	22	22	22	22	22	22	22	22	22	22	22	22	22	22	22	22	23	22	22	22	22	22	22	22	22	22	22	22	22	22	22	22	22	22	22	22	22	22	22
S17129	17	18	17	17	17	18	17	17	17	17	17	17	17	17	17	17	17	17	17	17	17	17	17	17	17	17	18	17	17	17	17	17	17	17	17	17	17	17	17	17	17	17	17	17	17	17	17	17	17
S17146	62	63	62	62	62	63	62	62	62	62	62	62	62	62	62	62	62	62	62	62	62	62	62	62	62	62	63	62	62	62	62	62	62	62	62	62	62	62	62	62	62	62	62	62	62	62	62	62	62
S17147	14	15	14	14	14	15	14	14	14	14	14	14	14	14	14	14	14	14	14	14	14	14	14	14	14	14	15	14	14	14	14	14	14	14	14	14	14	14	14	14	14	14	14	14	14	14	14	14	14
S17150	18	19	18	18	18	19	18	18	18	18	18	18	18	18	18	18	18	18	18	18	18	18	18	18	18	18	19	18	18	18	18	18	18	18	18	18	18	18	18	18	18	18	18	18	18	18	18	18	18
S17161	32	33	32	32	32	33	32	32	32	32	32	32	32	32	32	32	32	32	32	32	32	32	32	32	32	32	33	32	32	32	32	32	32	32	32	32	32	32	32	32	32	32	32	32	32	32	32	32	32
S17175	23	24	23	23	23	24	23	23	23	23	23	23	23	23	23	23	23	23	23	23	23	23	23	23	23	23	24	23	23	23	23	23	23	23	23	23	23	23	23	23	23	23	23	23	23	23	23	23	23
S17197	76	77	76	76	76	77	76	76	76	76	76	76	76	76	76	76	76	76	76	76	76	76	76	76	76	76	77	76	76	76	76	76	76	76	76	76	76	76	76	76	76	76	76	76	76	76	76	76	76
S17310	77	78	77	77	77	78	77	77	77	77	77	77	77	77	77	77	77	77	77	77	77	77	77	77	77	77	78	77	77	77	77	77	77	77	77	77	77	77	77	77	77	77	77	77	77	77	77	77	77
S17311	62	63	62	62	62	63	62	62	62	62	62	62	62	62	62	62	62	62	62	62	62	62	62	62	62	62	63	62	62	62	62	62	62	62	62	62	62	62	62	62	62	62	62	62	62	62	62	62	62
S18231	74	75	74	74	74	75	74	74	74	74	74	74	74	74	74	74	74	74	74	74	74	74	74	74	74	74	75	74	74	74	74	74	74	74	74	74	74	74	74	74	74	74	74	74	74	74	74	74	74
S18233	77	78	77	77	77	78	77	77	77	77	77	77	77	77	77	77	77	77	77	77	77	77	77	77	77	77	78	77	77	77	77	77	77	77	77	77	77	77	77	77	77	77	77	77	77	77	77	77	77
S18244	75	76	75	75	75	76	75	75	75	75	75	75	75	75	75	75	75	75	75	75	75	75	75	75	75	75	76	75	75	75	75	75	75	75	75	75	75	75	75	75	75	75	75	75	75	75	75	75	75
S18331	69	70	69	69	69	70	69	69	69	69	69	69	69	69	69	69	69	69	69	69	69	69	69	69	69	69	70	69	69	69	69	69	69	69	69	69	69	69	69	69	69	69	69	69	69	69	69	69	69
S18368	70	71	70	70	70	71	70	70	70	70	70	70	70	70	70	70	70	70	70	70	70	70	70	70	70	70	71	70	70	70	70	70	70	70	70	70	70	70	70	70	70	70	70	70	70	70	70	70	70
S18378	80	81	80	80	80	81	80	80	80	80	80	80	80	80	80	80	80	80	80	80	80	80	80	80	80	80	81	80	80	80	80	80	80	80	80	80	80	80	80	80	80	80	80	80	80	80	80	80	80
S18491	87	88	87	87	87	88	87	87	87	87	87	87	87	87	87	87	87	87	87	87	87	87	87	87	87	87	88	87	87	87	87	87	87	87	87	87	87	87	87	87	87	87	87	87	87	87	87	87	87
S18525	86	87	86	86	86	87	86	86	86	86	86	86	86	86	86	86	86	86	86	86	86	86	86	86	86	86	87	86	86	86	86	86	86	86	86	86	86	86	86	86	86	86	86	86	86	86	86	86	86
S18546	22	23	22	22	22	23	22	22	22	22	22	22	22	22	22	22	22	22	22	22	22	22	22	22	22	22	23	22	22	22	22	22	22	22	22	22	22	22	22	22	22	22	22	22	22	22	22	22	22
S18547	22	23	22	22	22	23	22	22	22	22	22	22	22	22	22	22	22	22	22	22	22	22	22	22	22	22	23	22	22	22	22	22	22	22	22	22	22	22	22	22	22	22	22	22	22	22	22	22	22
S18548	22	23	22	22	22	23	22	22	22	22	22	22	22	22	22	22	22	22	22	22	22	22	22	22	22	22	23	22	22	22	22	22	22	22	22	22	22	22	22	22	22	22	22	22	22	22	22	22	22
S18549	22	23	22	22	22	23	22	22	22	22	22	22	22	22	22	22	22	22	22	22	22	22	22	22	22	22	23	22	22	22	22	22	22	22	22	22	22	22	22	22	22	22	22	22	22	22	22	22	22
S18550	22	23	22	22	22	23	22	22	22	22	22	22	22	22	22	22	22	22	22	22	22	22	22	22	22	22	23	22	22	22	22	22	22	22	22	22	22	22	22	22	22	22	22	22	22	22	22	22	22
S18551	23	24	23	23	23	24	23	23	23	23	23	23	23	23	23	23	23	23	23	23	23	23	23	23	23	23	24	23	23	23	23	23	23	23	23	23	23	23	23	23	23	23	23	23	23	23	23	23	23
S18552	24	25	24	24	24	25	24	24	24	24	24	24	24	24	24	24	24	24	24	24	24	24	24	24	24	24	25	24	24	24	24	24	24	24	24	24	24	24	24	24	24	24	24	24	24	24	24	24	24
S18554	33	34	33	33	33	34	33	33	33	33	33	33	33	33	33	33	33	33	33	33	33	33	33	33	33	33	34	33	33	33	33	33	33	33	33	33	33	33	33	33	33	33	33	33	33	33	33	33	33
S18555	33	34	33	33	33	34	33	33	33	33	33	33	33	33	33	33	33	33	33	33	33	33	33	33	33	33	34	33	33	33	33	33	33	33	33	33	33	33	33	33	33	33	33	33	33	33	33	33	33
S18556	33	34	33	33	33	34	33	33	33	33	33	33	33	33	33	33	33	33	33	33	33	33	33	33	33	33	34	33	33	33	33	33	33	33	33	33	33	33	33	33	33	33	33	33	33	33	33	33	33
S18559	78	79	78	78	78	79	78	78	78	78	78	78	78	78	78	78	78	78	78	78	78	78	78	78	78	78	79	78	78	78	78	78	78	78	78	78	78	78	78	78	78	78	78	78	78	78	78	78	78
S18561	78	79	78	78	78	79	78	78	78	78	78	78	78	78	78	78	78	78	78	78	78	78	78	78	78	78	79	78	78	78	78	78	78	78	78	78	78	78	78	78	78	78	78	78	78	78	78	78	78
S18603	78	79	78	78	78	79	78	78	78	78	78	78	78	78	78	78	78	78	78	78	78	78	78	78	78	78	79	78	78	78	78	78	78	78	78	78	78	78	78	78	78	78	78	78	78	78	78	78	78
S18823	24	25	24	24	24	25	24	24	24	24	24	24	24	24	24	24	24	24	24	24	24	24	24	24	24	24	25	24	24	24	24	24	24	24	24	24	24	24	24	24	24	24	24	24	24	24	24	24	24
S18824	24	25	24	24	24	25	24	24	24	24	24	24	24	24	24	24	24	24	24	24	24	24	24	24	24	24	25	24	24	24	24	24	24	24	24	24	24	24	24	24	24	24	24	24	24	24	24	24	24
S18825	67	68	67	67	67	68	67	67	67	67	67	67	67	67	67	67	67	67	67	67	67	67	67	67	67	67	68	67	67	67	67	67	67	67	67	67	67	67	67	67	67	67	67	67	67	67	67	67	67
S18826	67	68	67	67	67	68	67	67	67	67	67	67	67	67	67	67	67	67	67	67	67	67	67	67	67	67	68	67	67	67	67	67	67	67	67	67	67	67	67	67	67	67	67	67	67	67	67	67	67
S18827	67	68	67	67	67	68	67	67	67	67	67	67	67	67	67	67	67	67	67	67	67	67	67	67	67	67	68	67	67	67	67	67	67	67	67	67	67	67	67	67	67	67	67	67	67	67	67	67	67
S18828	67	68	67	67	67	68	67	67	67	67	67	67	67	67	67	67	67	67	67	67	67	67	67	67	67	67	68	67	67	67	67	67	67	67	67	67	67	67	67	67	67	67	67	67	67	67	67	67	67
S18829	70	71	70	70	70	71	70	70	70	70	70	70	70	70	70	70	70	70	70	70	70	70	70	70	70	70	71	70	70	70	70	70	70	70	70	70	70	70	70	70	70	70	70	70	70	70	70	70	70
S18830	30	31	30	30	30	31	30	30	30	30	30	30	30	30	30	30	30	30	30	30	30	30	30	30	30	30	31	30	30	30	30	30	30	30	30	30	30	30	30	30	30	30	30	30	30	30	30	30	30
S18831	30	31	30	30	30	31	30	30	30	30	30	30	30	30	30	30	30	30	30	30	30	30	30	30	30	30	31	30	30	30	30	30	30	30	30	30	30	30	30	30	30	30	30	30	30	30	30	30	30
S18832	31	32	31	31	31	32	31	31	31	31	31	31	31	31	31	31	31	31	31	31	31	31	31	31	31	31	32	31	31	31	31	31	31	31	31	31	31	31	31	31	31	31	31	31	31	31	31	31	31
S18833	30	31	30	30	30	31	30	30	30	30	30	30	30	30	30	30	30	30	30	30	30	30	30	30	30	30	31	30	30	30	30	30	30	30	30	30	30	30	30	30	30	30	30	30	30	30	30	30	30
S18834	30	31	30	30	30	31	30	30	30	30	30	30	30	30	30	30	30	30	30	30	30	30	30	30	30	30	31	30	30	30	30	30	30	30	30	30	30	30	30	30	30	30	30	30	30	30	30	30	30
S19241	34	35	34	34	34	35	34	34	34	34	34	34	34	34	34	34	34	34	34	34	34	34	34	34	34	34	35	34	34	34	34	34	34	34	34	34	34	34	34	34	34	34	34	34	34	34	34	34	34
S19242	34	35	34	34	34	35	34	34	34	34	34	34	34	34	34	34	34	34	34	34	34	34	34	34	34	34	35	34	34	34	34	34	34	34	34	34	34	34	34	34	34	34	34	34	34	34	34	34	34
S19243	34	35	34	34	34	35	34	34	34	34	34	34	34	34	34	34	34	34	34	34	34	34	34	34	34	34	35	34	34	34	34	34	34	34	34	34	34	34	34	34	34	34	34	34	34	34	34	34	34
[truncated: 98 more columns]
